# Supplementary material for: C-MYC Transcriptionally Amplifies SOX2 Target Genes to Regulate Self-Renewal in Multipotent Otic Progenitor Cells
Source: Stem Cell Reports. 2014 Dec 11;4(1):47–60. doi: 10.1016/j.stemcr.2014.11.001 (PMC4297878; doi:10.1016/j.stemcr.2014.11.001)
Supplement: Table S1. Genes Bound at Their Promoters by C-MYC, SOX2, or C-MYC and SOX2 in iMOP Cells, Related to Figure 2 [file mmc2.xlsx]

## Sheet: Complete Analysis
c-Myc only (1187)	Sox2 only (590)	c-Myc & Sox2 (4232)
Fbxo30	5031425E22Rik	Tmtc2
Zdhhc17	4930515G01Rik	Gm15663
Helb	Hist1h3a	BC067068
Rassf3	Hist1h2bh	Ccdc59
Xrcc6bp1	1700029I15Rik	Shprh
B230208H11Rik	Prr18	Csrp2
LOC100504608	Hspb6	Osbpl8
Mettl1	Hist1h1c	Bbs10
Stx11	Hist1h2bb	Tbc1d15
Tmem194	Dusp7	Rab21
Obfc2b	Cyc1	Thap2
Gdf11	Trabd	Zfc3h1
Cd63	Snapc2	Cct2
Ltv1	Gprc5c	Yeats4
Ccdc28a	Zbtb12	Cpsf6
Slc35d3	Rhbdl3	Nup107
Hbs1l	Dok1	Rap1b
Med23	Vash1	Mdm1
L3mbtl3	Sh3rf3	Cand1
Cenpw	Fam181b	Tmbim4
Hey2	Shisa4	Llph
Ddo	Lyrm2	Gns
Fig4	Gm5151	Xpot
Nr2e1	Wnk4	BC048403
Ostm1	Epn2	Tmem5
Sec63	Gm1631	Usp15
Bend3	Zfp580	Tsfm
Cd24a	B230319C09Rik	Cdk4
Prdm1	Man2a1	Tspan31
Man1a	Ephb2	LOC100504703
Gm16998	Sec14l2	Os9
Spock2	Lgals1	Sf3b5
Herc4	Sall2	Naca
Dnajc12	Atp5k	Ptges3
Reep3	Hist1h2ae	Pan2
Zfp365	Hist1h2ah	Cnpy2
Ccdc6	Tha1	Cs
Ube2d1	Rab24	Myl6
Polrmt	Slc25a25	Esyt1
Palm	Kbtbd4	Pa2g4
Polr2e	1600014C10Rik	Rps26
Dazap1	Fam57a	Rab5b
Mex3d	Ppapdc3	Cdk2
Atp8b3	Fam181a	Wibg
Klf16	9030612E09Rik	Sarnp
Dot1l	Id1	Cited2
3110056O03Rik	Bak1	Ifngr1
Zfr2	Hist1h2bg	Bclaf1
Mrpl54	Wbp1	Arhgap18
Hmg20b	Exosc10	Trmt11
Gna11	Ulk3	Hint3
Tle6	Gtse1	Hddc2
Cry1	Ykt6	Cnksr3
Pwp1	Pax6	Nkain2
Ascl4	Mpst	Rwdd1
Fbxo7	Mrps10	Tspyl1
1810014B01Rik	Cbx4	Tspyl4
Gnptab	Hes1	Hdac2
Amdhd1	1810021B22Rik	1700025K23Rik
Cradd	Gpr19	Fyn
5730420D15Rik	Bcdin3d	Rev3l
Mrpl42	Ier2	Rpf2
Kat2a	Ppil1	Gtf3c6
Cntnap1	Tmsb10	Amd2
Ezh1	Gamt	Cdk19
Ramp2	Lrp1	Cdc40
Slc25a39	AW011738	Wasf1
Arf2	Hoxa1	Smpd2
Mapt	Fmnl2	Ppil6
Tanc2	Zfp414	Cd164
Limd2	Col11a2	Cep57l1
Tcam1	1810011O10Rik	Sesn1
Tex2	Plat	Lace1
Smurf2	Ndufa3	Snx3
1810010H24Rik	Poll	Pdss2
Bptf	Nom1	1700021F05Rik
Map2k6	Tirap	Prep
Cpsf4l	Ube3b	Fbxo5
Rpl38	P2rx7	Ascc3
Ttyh2	Fmnl3	Nus1
Ush1g	Cbln3	Asf1a
Mif4gd	Ppara	Serinc1
Tsen54	Ccdc97	Ranbp2
Rnf157	Zfp445	Sept10
Prpsap1	Mkrn3	Ankrd57
Ube2o	Ccdc37	P4ha1
Gm11744	Carkd	1700052N19Rik
2810008D09Rik	Fam109a	Dnajb12
Sec14l1	Zfp61	Ddit4
Syngr2	Sdc4	Ascc1
Cyth1	Fzd1	Slc29a3
Engase	Adam19	Eif4ebp2
Tbc1d16	Vamp2	Lrrc20
Ccdc40	4930471M23Rik	Ppa1
Nptx1	Chmp1a	Sar1a
Chmp6	Riok3	Tysnd1
2410002I01Rik	0610011L14Rik	Tspan15
1810043H04Rik	AI464131	Hk1
Bahcc1	Gm4013	2210417K05Rik
0610009L18Rik	Frmd8	Mthfd1l
Fam195b	Pias4	Vps26a
Dcxr	Kif22	2510003E04Rik
Rfng	Ppil2	Ddx21
Gps1	Egr2	Ddx50
Rab40b	Khnyn	Ccar1
Tmem17	B230209K01Rik	Slc25a16
Ccdc104	Plekhh3	Pbld2
4930505A04Rik	Ncan	Jmjd1c
Eif4enif1	Sobp	Ado
Bod1	1700013G23Rik	Rhobtb1
Wwc1	Psmb6	Cdk1
Osbp2	Hist1h1d	Tfam
Slc35e4	Id3	Zwint
Mat2b	Fermt2	Gnaz
Tbc1d10a	Chmp1b	Rab36
Rnf145	Irs2	Specc1l
Clint1	Fbxw9	1110038D17Rik
Lsm11	Stat1	Snrpd3
Nipsnap1	Ufd1l	Cabin1
Znrf3	Cst3	Ppil4
Zcchc10	Usp21	Mif
Slc22a5	Eif3l	Smarcb1
P4ha2	Sap30l	Pcbp3
Cdc42se2	Apcdd1	Slc19a1
Hint1	Atp5h	Gm10941
Gm2a	Nuak1	Pofut2
Mrps24	Cep250	Adarb1
Larp1	Acot2	1810008A18Rik
Gemin5	Vhl	Pttg1ip
Zfp692	Sfswap	Sumo3
2610507I01Rik	Rpap1	1810043G02Rik
Mrpl55	Arhgef12	Pfkl
Nt5m	Sri	D10Jhu81e
Shmt1	Tusc2	Pwp2
Prpsap2	Ppm1e	Trappc10
Pigl	Cox7c	Rrp1
BC046404	Zfp36l1	Pdxk
Mmgt2	5033414D02Rik	Ilvbl
H2afv	Abcd4	Gm16517
Purb	Cfl2	Cdc34
Tmem107	Ccnjl	Bsg
A030009H04Rik	Plk1	Rnf126
Senp3	Fhod1	Ust
Eif5a	Setd2	Med16
Slc2a4	Cybasc3	Wdr18
Phf23	Myo16	Atp5d
0610010K14Rik	Map2k5	Midn
Fam64a	Traip	Mum1
Smtnl2	Myst3	Ndufs7
Pafah1b1	Atp6v1g2	Rps15
Wdr81	Atxn7l3b	Pcsk4
Abhd15	Ppp1r37	Reep6
2610507B11Rik	Fos	Mbd3
Aldoc	Cox6a1	Uqcr11
Nlk	Fbxo46	Tcf3
1810012P15Rik	8430429K09Rik	Rexo1
Dusp14	Cstf2t	Fam108a
Tada2a	Trmt12	Btbd2
Ypel2	Ywhab	Mob3a
C030037D09Rik	Cc2d2a	Izumo4
Coil	Ptpn12	Ap3d1
Upp1	Jarid2	Plekhj1
Hlf	Rcbtb2	Sf3a2
Luc7l3	Fan1	Lmnb2
Fam117a	Gabbr1	Gadd45b
Scrn2	Zfp426	Sgta
E130012A19Rik	Cx3cl1	Thop1
Cisd3	Sin3b	Map2k2
Lasp1	Mcat	Pip5k1c
Fbxo47	Sbf1	2510012J08Rik
Rpl19	Fance	Fzr1
Zpbp2	Prdx2	Dohh
Wipf2	Lancl2	Ncln
Cdc6	Atp6v1g1	BC025920
Igfbp4	Commd3	Zfp873
4930474N09Rik	Sft2d1	AU041133
1700064M15Rik	2700029M09Rik	1190007I07Rik
Calm1	Arhgef26	Gm9855
Golga5	Ndufb8	Nfyb
Otub2	Etfb	Chst11
Ccdc85c	Plekhm1	D10Wsu102e
Cyp46a1	Meaf6	Aldh1l2
Yy1	Zfp763	A230046K03Rik
Rcor1	Mkrn1	Tcp11l2
Inf2	Atat1	Polr3b
BC022687	Pigo	Ric8b
Tex22	Zfp11	Sash1
Lpin1	Mrps22	Mterfd3
Ntsr2	Srgap3	Btbd11
E2f6	Oaz2-ps	Prdm4
Cmpk2	Rab35	Hsp90b1
Pxdn	Dstyk	Nt5dc3
Lamb1	Plekhf1	Nup37
Bcap29	Dctn3	Gm4925
2010109K11Rik	Prox1	Arl1
Hdac9	Arl6ip5	Utp20
Heatr5a	Necap2	Actr6
Npas3	Pcdh10	Apaf1
Eapp	Cdkn1a	Ikbip
2700097O09Rik	Tmem18	Slc25a3
Srp54a	Mpv17	Lta4h
Ralgapa1	Zfp326	Vezt
Ctage5	Srp9	Fgd6
Mis18bp1	Zfp174	Ndufa12
Mdga2	Med15	4932415G12Rik
Pole2	Eral1	Ccdc41
Trim9	Il17rd	Ube2n
Rtn1	Cdc16	Btg1
Six4	Tceal8	Atp2b1
Sgpp1	Fbxo3	Dusp6
Plekhg3	Mtif2	Kitl
Galntl1	Ptma	Tmtc3
2410016O06Rik	Yipf1	Eif1
Nek9	Cog7	Hap1
Pum2	Rnf38	Jup
Tgfb3	Edem1	Nt5c3l
Serf1	Plod1	Klhl11
Kif2a	Ctnnb1	Acly
3830408C21Rik	Ppp1r14c	Ttc25
Map3k1	Rpp30	Dnajc7
Snx18	Nrip1	Rab5c
Mrps30	Mtpap	Stat3
Ero1lb	Ndufs3	Atp6v0a1
Gli3	Irs1	Naglu
Elmo1	Epdr1	Coasy
Uqcrfs1	Slc38a1	Fam134c
Tubb2b	Eci2	Tubg1
Cdyl	Gm15800	Ccdc56
Gmpr	Slc25a38	Psme3
Ptpdc1	Wdr1	Aarsd1
Ubqln1	Ssr2	Rpl27
Klf6	Spna2	Rnd2
Agtpbp1	Usp47	Brca1
A230056J06Rik	Ccdc130	Nbr1
Naa35	Adck2	Arl4d
Dapk1	Ash2l	Dhx8
1110018J18Rik	Trp53inp1	Etv4
Zfp457	Cox17	Dusp3
Zfp874b	Pip4k2a	Mpp3
Zfp738	Cenpa	Tmem101
Mrpl36	Ndufs6	G6pc3
Mctp1	Hook2	Grn
Rps23	4732415M23Rik	Gpatch8
Dip2c	Brd2	Fzd2
Zfyve16	Usp33	Ccdc43
Mtx3	Abhd10	Eftud2
Scamp1	Paox	Kif18b
Wdr41	Mgst3	C1ql1
Zmynd11	Stk38	Dcakd
Btf3	Btbd1	Nmt1
Tnpo1	Fam84a	Hexim1
Uchl3	Gucy1b3	Hexim2
Rnf219	Arglu1	Map3k14
Slitrk5	Fam115a	Gosr2
Gpc6	Zfp354c	Nsf
Sox21	Aggf1	1700081L11Rik
Zic2	Dpy19l3	Mettl2
1810063B07Rik	Ehmt1	Dcaf7
Kcnk5	Dtx2	Taco1
2310021P13Rik	1190002H23Rik	Map3k3
Camk2g	Sar1b	Strada
Sh3bp5	Cdk16	Ccdc47
Ogdhl	Lrp12	Ddx42
Mapk8	Gins3	Ftsj3
5730469M10Rik	Pwwp2a	Psmc5
Txndc16	Osbpl11	Polg2
Gpr137c	Phlpp2	Ccdc45
6720456H20Rik	Snx29	Kpna2
Rnase1	Mrpl2	Nol11
Abhd4	Tmem165	Pitpnc1
Rem2	Lsamp	Psmd12
Ppp1r3e	Wdyhv1	Amz2
Pck2	Ero1l	Wipi1
Irf9	Lrpap1	Kcnj2
Rabggta	Stat2	Sox9
Ift88	Nipbl	D11Wsu47e
Xpo4	Rnd3	Cdc42ep4
Efha1	Slc25a44	Btbd17
Rcbtb1	E2f7	Nat9
Mipep	Dnajc18	Tmem104
Tnfrsf19	Id2	Fdxr
Kpna3	Vta1	Ict1
Rnaseh2b	Thnsl2	Kctd2
Fzd3	Fbxo36	Hn1
Zfp395	Rdh11	Nup85
Stc1	Glrx	Gga3
R3hcc1	Galnt10	Mrps7
Lgi3	Trip12	Slc25a19
Xpo7	Ctnnd1	Grb2
1300010F03Rik	Lrrfip2	2310067B10Rik
Mzt1	Wdr91	Sap30bp
6720463M24Rik	BC024479	H3f3b
Klf5	Rgs7bp	Unk
A330009N23Rik	Tmpo	Wbp2
Rarg	Cdkn1b	Fbf1
Calcoco1	Zfp454	Srp68
Myo10	Stx18	Exoc7
Trio	Akr1e1	Gm7367
Ctnnd2	Slc25a30	Jmjd6
Ubr5	Slc25a17	1110005A03Rik
Klf10	Pdcl3	Srsf2
Eif3e	Tmx2	Mfsd11
Eif3h	Neo1	Fignl1
Samd12	Arpp19	Sept9
Zhx2	6030446N20Rik	Tnrc6c
Fbxo32	Dcun1d4	Tmc6
Pycrl	Lmtk2	Birc5
Puf60	2610001J05Rik	Socs3
Gpr172b	Cdh2	Usp36
Arhgap39	Ppie	Cant1
Rpl8	Rdm1	Cbx2
Rbfox2	Stard5	Cbx8
Mfng	Zkscan6	Gaa
Pdxp	Kif20b	Eif4a3
Gcat	Edc4	A730011L01Rik
Josd1	Rint1	Azi1
Adsl	Zfp521	Slc38a10
Ep300	Gas2l3	2810410L24Rik
Tef	Habp4	2310003H01Rik
Sept3	Pdzd8	1810049H13Rik
Ttll1	Cdan1	Mrpl12
Phf21b	Wdr11	Slc25a10
Ttc38	Rtkn2	P4hb
Slc1a3	Fuca1	Arhgdia
Gramd4	Bud13	Anapc11
Panx2	Pnpla3	Pcyt2
Mapk12	Mad2l1bp	Sirt7
Adm2	Zfp867	Mafg
Prickle1	Sox4	Pycr1
Rapgef3	Serinc5	Stra13
Spats2	Paqr8	Lrrc45
Accn2	Necap1	Fasn
Lass5	Zfp2	Ccdc57
Gm4262	Snrnp27	Csnk1d
Nde1	Ndufb9	Narf
P2rx6	Arih2	Foxk2
Mrpl40	Mrpl28	Wdr45l
Camk2n2	Malat1	Fn3krp
Vps8	Atp6v1a	Metrnl
Igf2bp2	Snrnp40	Egfr
Leprel1	Ccdc53	2810442I21Rik
Tmem44	Zfp707	Fbxo48
Fbxo45	Cabyr	Ppp3r1
Wdr53	Haus1	Pno1
Itgb5	Il6st	Wdr92
Umps	Cpt2	C1d
Poglut1	Kbtbd2	Meis1
Tfap4	Usp3	Spred2
Pam16	Atox1	Rab1
Dzip3	Abcb10	Cep68
C330027C09Rik	B4galt6	Slc1a4
Anks3	Rprd1a	Sertad2
Rpl24	Tnks	Peli1
Cggbp1	Zfp160	Mdh1
Gm7334	Eml4	Wdpcp
Hunk	Sec22b	Ehbp1
Urb1	Alg10b	Cct4
4931408A02Rik	Fam48a	Xpo1
Rcan1	Dnajc24	Rel
Psmb1	Phc3	Smek2
Kctd5	Lysmd3	Ccdc88a
Gfer	Lgmn	Stc2
Noxo1	Ddhd1	Drg1
2810468N07Rik	Chmp2b	Nsg2
Lmf1	Zkscan1	Snrnp25
Nme4	Ptprz1	Ubtd2
Arhgdig	Luzp1	Stk10
Dusp1	Vps45	Fbxw11
Bnip1	Sdcbp	Npm1
Rps10	Nrbp1	Ranbp17
Pacsin1	Zfpm2	4921536K21Rik
Uhrf1bp1	Sec61g	Dusp18
Anks1	Cdca3	Pes1
Gm16197	Etv3	Hmmr
Pisd-ps2	Ing2	Nudcd2
Sik1	Zyg11b	Sf3a1
Brd4	D030056L22Rik	Thg1l
B3galt4	Rab11a	Uqcr10
Slc39a7	Dexi	Zmat5
Rxrb	Crlf3	Thoc5
Atf6b	Zfp58	Trim41
Abhd16a	Smap2	Zfp62
Tcf19	Dedd2	Mapk9
Cchcr1	Tollip	Ewsr1
Mdc1	Fnbp1l	Tbc1d9b
Nrm	Bpnt1	3010026O09Rik
Dhx16	Rlim	Rhbdd3
3110082D06Rik	Lgr4	Sqstm1
Cd2ap	Btbd7	Mgat4b
Slc25a27	Zcchc17	Maml1
Cyp39a1	Larp4b	Canx
Rcan2	Ublcp1	Hnrnph1
Slc35b2	2310079F23Rik	Kremen1
Hsp90ab1	Cspp1	BC049762
Mrps18a	Ggh	Clk4
Zfp318	Polq	0610009B22Rik
Srf	Gpr108	Sec24a
Cul7	Robo1	Cdkn2aipnl
Taf8	BC002163	Ube2b
Mdfi	Pacrg	Ppp2ca
St6gal2	Zfp407	Skp1a
Rpl36	Ranbp6	Vdac1
Nrtn	Ptprg	9530068E07Rik
Mllt1	Tmem219	Hspa4
Slc25a23	Commd2	Uqcrq
Ankrd12	Mettl14	Kif3a
1110012J17Rik	0610009D07Rik	Rad50
Rab12	Naa30	Irf1
Ezr	Pnpt1	Xbp1
C030034I22Rik	Vdac3	Ccdc117
Fam179a	1700020O03Rik	Lyrm7
Memo1	Shfm1	Tnip1
Rasgrp3	4930453N24Rik	Dbnl
Cyp1b1	Hsd17b4	Cnot8
Rsph3a	Ctr9	Zfp672
Mta3	Cdh20	Sh3bp5l
Dync2li1	6330407J23Rik	Zfp39
4833418N02Rik	Samd8	Rnf187
Ttc7	Acbd3	Hist3h2bb-ps
Foxn2	Ttc1	Hist3h2a
Pde10a	Ndufb4	A230051G13Rik
Esco1	Fgfr1	2310033P09Rik
Ss18	Psmd14	Arf1
Asxl3	Pja2	Snap47
Zfp35	Picalm	Jmjd4
Pik3c3	2410089E03Rik	Flcn
Sap130	Gapdh	Tom1l2
Wdr33	Spice1	Lrrc48
Gpr151	Cops5	Drg2
Tmed7	Aftph	Alkbh5
Eif1a	Fam54a	Top3a
9330117O12	Amacr	Smcr8
2210409D07Rik	Zfp329	Dhrs7b
Ppargc1b	Taf3	Tmem11
5330437I02Rik	Fam107b	Gm16515
Sec11c	Slc30a6	Gm16516
Cep192	Itch	Map2k3
4930503L19Rik	Rnf149	Usp22
Stard6	Etaa1	Aldh3a2
Mex3c	4833420G17Rik	Mapk7
Dym	Zfp87	B9d1
St8sia5	Coq3	Ddx56
Rnf165	Zscan21	Ulk2
8030462N17Rik	Zfp369	Akap10
4930465K10Rik	Zfp398	Tmed4
Rbfa	Apex2	Ogdh
Zadh2	Klhl32	Zswim7
Cndp2	Slc6a15	Ttc19
Fzd8	Snx4	Cenpv
Rab3il1	Ccdc12	Ubb
Dagla	Actr2	Zfp286
Ddb1	Dynlt1b	Trim16
Mrpl16	Mzt2	Fam18b
Dtx4	Lclat1	Ppia
Vldlr	BC016495	Hs3st3b1
Uhrf2	Zcchc2	Gm11974
2700046G09Rik	Fbxo38	Myh10
Fgfbp3	Dnm1l	Ndel1
Cep55	Tob2	Gm15772
Tmem20	Dad1	1500010J02Rik
Noc3l	Wdr7	Cntrob
Rps6kb2	Lsm14a	Trappc1
Frat2	Ccdc99	Cyb5d1
Clcf1	Rnf185	Trp53
Zfyve27	Ppap2a	Eif4a1
Ankrd13d	Mms22l	Polr2a
Kdm2a	Kif23	1810027O10Rik
Cwf19l1	Prmt10	Kctd11
Bloc1s2	2610035D17Rik	2810408A11Rik
Syt12	Snapc1	Neurl4
Npm3	Dmxl1	Gps2
9130011E15Rik	Dync1li1	Rai12
Sufu	Gtf2a2	Pelp1
Ctsf	Trdmt1	Arrb2
Actn3	Psmd11	Med11
Mrpl11	Nek7	Mink1
B3gnt1	3010001F23Rik	Slc25a11
Rin1	Faf2	Rnf167
Smndc1	Pik3cb	Pfn1
Rbm20	Zfp51	Spag7
AI837181	Tmeff2	Inca1
Gpam	Clta	Kif1c
Acsl5	Nxt1	Dhx33
Neat1	Gopc	Derl2
Snx15	Zfp558	Mis12
Atg2a	Galc	Igfbp3
Gpr137	Wdr35	Wscd1
Ppp1r14b	Rgmb	Txndc17
Vegfb	4930455C21Rik	Mybbp1a
Tmem223	Rbm8a	Ube2g1
Mki67ip	Gmds	Ankfy1
3110009E18Rik	Nae1	Cyb5d2
Cxcr4	Ino80c	Zzef1
Dyrk3	Cbr4	Ctns
Fam72a	Ccdc75	Shpk
Prelp	Hltf	1300001I01Rik
Ppfia4	Kif5b	Mettl16
Nav1	B3gat3	Prpf8
Npl	Pxmp3	Rilp
Rnasel	Lin7c	Pitpna
Abl2	Atp2c1	Inpp5k
Kifap3	Sdhc	Crk
Uck2	Faim	Ywhae
Adamts4	Map3k7	Vps53
B4galt3	D19Ertd386e	Nxn
Igsf9	Hist1h2ac	Timm22
Fmn2	Exoc6b	Gosr1
Pppde1	Tnrc6b	Blmh
Efcab2	Ndufv2	Ssh2
Tmem63a	Rnf103	Taok1
Wdr26	Pgap1	Nufip2
Enah	Cdh6	Pipox
Smyd2	Slc4a7	Phf12
G0s2	Terf1	Dhrs13
Mcm3	Nedd1	BC017647
Bend6	Zfp397	Tlcd1
Hs6st1	Lrrcc1	Rab34
Cnnm4	Pkd2l2	Spag5
Lipt1	Ostf1	Slc46a1
Chst10	Bpgm	Sarm1
2610017I09Rik	Fam174a	Tmem199
Ccdc150	Scoc	Poldip2
4930558J18Rik	Tubgcp5	Tnfaip1
1700066M21Rik	Hook3	Ift20
Als2cr4	Fam135a	Tmem97
Fzd7	Sgk1	Fam58b
Fam117b	Chmp3	Utp6
Mdh1b	Slc9a3r1	Suz12
Fastkd2	Elp4	1110002N22Rik
Fzd5	Lypla1	Rhot1
Lancl1	Cdadc1	Zfp207
Speg	Dld	Nle1
Agfg1	Hnrnpu	Taf15
Usp40	Manea	Heatr6
Asb1	Ndufb6	Aatf
Rrs1	Pcna	Mrm1
Bok	Rock1	Ggnbp2
Thap4	Fam45a	Usp32
Atg4b	Rbm27	Ppm1d
Ing5	BC031181	Brip1
D1Ertd622e	Slc2a13	Ints2
Ldlrad3	Rala	Rnft1
Fjx1	Stk17b	Rps6kb1
Nop10	Zfp322a	Tubd1
2410042D21Rik	Dem1	Cltc
Zfp770	Atp6ap2	Dhx40
A430105I19Rik	Dennd4c	Gdpd1
Disp2	Tsg101	Prr11
Bahd1	Psme4	Trim37
Gchfr	Tmem39a	Rad51c
Casc4	Cmpk1	Mtmr4
Shf	Atp6v0a2	Supt4h1
Bambi-ps1	Smad4	Mks1
Spata5l1	Tusc3	Srsf1
Sema6d	Setdb2	Mrps23
Usp50	Eea1	Dgke
Dusp2	Sumo1	Hus1
Acoxl	Exoc3	Mmd
Bcl2l11	Acyp2	Utp18
Cenpb	Rbbp8	Mbtd1
Vim	Rnf41	Nme2
Ankrd5	3110001I22Rik	Nme1
Macrod2	Ppwd1	Spag9
Insm1	Stxbp4	Ankrd40
Abhd12	Sec23ip	Rsad1
Zcchc3	Tank	Xylt2
Ttll9	Mpz	Pdk2
Kif3b	2810407C02Rik	Myst2
8430427H17Rik	Hist1h2bc	Slc35b1
Cbfa2t2	Zfp958	Spop
Chmp4b	4933407K13Rik	Phb
4930405A21Rik	Tmx3	4833417C18Rik
Mybl2	4932438A13Rik	Ube2z
Slc2a10	Zfp825	Atp5g1
Trp53rk	Naa38	Cdk5rap3
Snai1	Rnf19a	Pnpo
Pard6b	Hiatl1	Osbpl7
Dpm1	Depdc1a	Tbkbp1
Mocs3	Heatr5b	Kpnb1
Zfp64	Lbh	Mrpl45
Vapb	Tpk1	Socs7
Stx16	Acn9	Arhgap23
Gm17762	Tmem183a	Psmb3
Lsm14b	Gucy1a2	Pip4k2b
Osbpl2	Gm5595	Cwc25
Cables2	5830433M19Rik	B230217C12Rik
Arfgap1	Acer3	Fbxl20
BC051628	2610316D01Rik	Med1
Arrdc1	Pcmtd1	Cdk12
Zmynd19	Lrrc28	Pgap3
Ubac1		Ormdl3
Fam69b		Psmd3
Vav2		Nr1d1
Brd3		Top2a
Ralgds		Tdp1
Med27		BC002230
Zer1		Gm10433
Abl1		Rps6ka5
1110008P14Rik		9030617O03Rik
Fam102a		Trip11
St6galnac6		Atxn3
Dclre1c		Cpsf2
Phf19		Moap1
Lhx2		D230037D09Rik
Nek6		AK010878
Rif1		Ubr7
Camk1d		Glrx5
Nr4a2		Atg2b
Pkp4		4933433P14Rik
Stk39		Papola
Lrp2		Vrk1
Fastkd1		Setd3
Ppig		Ccnk
Wipf1		Wdr25
Rbm45		Ppp2r5c
Ccdc141		B930059L03Rik
Cwc22		Dync1h1
Fam171b		Hsp90aa1
Ypel4		Cinp
Celf1		Tecpr2
Dgkz		Ankrd9
Gm13889		Gen1
Man1a2		Cdc42bpb
Atp1a1		Smc6
Nras		2810029C07Rik
Mov10		Mark3
Amigo1		Ckb
Psma5		Trmt61a
Sort1		Klc1
5330417C22Rik		Zfyve21
Taf13		Siva1
Rwdd3		Cdca4
Prss12		Crip2
Neurog2		4930427A07Rik
Alpk1		Zfp386
Elovl6		Esyt2
Sec24b		D430020J02Rik
Lamtor3		Ncapg2
Tspan5		Sp4
Gbp3		Itgb8
Sh3glb1		Trib2
Syde2		Odc1
Ssx2ip		Hpcal1
Gng5		Ywhaq
Negr1		Klf11
Tbl1xr1		Rrm2
Eif5a2		Mboat2
Gm5148		Kidins220
Ankrd50		Sox11
Slc7a11		Rps7
Maml3		Rnaseh1
Smad9		Adi1
1700007F19Rik		Cbll1
Siah2		Prkar2b
4930593A02Rik		4933406C10Rik
E130311K13Rik		Sypl
Bche		F730043M19Rik
Mnd1		Atxn7l1
Dclk2		Twistnb
Hey1		Asxl2
Cd1d1		Bzw2
Iqgap3		Ankmy2
Pmf1		Arl4a
Ubqln4		Dnajc27
Arhgef2		Gm7008
Syt11		Zfp277
Mtx1		Dock4
Efna3		Dnajb9
Pbxip1		Pnpla8
Il6ra		BC068281
Slc27a3		Atad2b
S100a4		G2e3
Zbtb10		6530401N04Rik
C030034L19Rik		Psma6
Rorc		Brms1l
Zfp704		Pax9
Pogz		Sec23a
Scnm1		Pnn
Mllt11		Fbxo33
Cdc42se1		Klhl28
Prune		Fam179b
Hist2h2ab		Rps29
Hist2h2aa2		Lrr1
Terc		Rpl36al
Txnip		Mgat2
Pag1		Klhdc2
Phgdh		Arf6
Ak4		5830428M24Rik
Usp24		Mettl21d
Cdcp2		L2hgdh
Lrrc42		Atp5s
Hspb11		Tmx1
2310030N02Rik		Frmd6
Mob3c		Actr10
Mknk1		3110056K07Rik
Faah		Arid4a
Wdr65		2700049A03Rik
Ccdc30		Daam1
Zmynd12		Gpr135
Mfsd2a		2810055F11Rik
Pabpc4		1810048J11Rik
Mtap7d1		Dhrs7
Eif2c1		Ppm1a
Ncdn		Trmt5
AU040320		Slc38a6
Gm11818		Hif1a
Marcksl1		Ppp2r5e
Tmem39b		Mthfd1
Ptp4a2		Hspa2
1700003M07Rik		Fntb
Col16a1		Max
Mecr		Gphn
Ythdf2		Mpp5
Taf12		Atp6v1d
Rcc1		Eif2s1
Map3k6		Zfyve26
Wdtc1		Actn1
Pigv		Exd2
Rps6ka1		Erh
Hmgn2		Slc39a9
Ubxn11		4933426M11Rik
Pdik1l		Gm20337
Pafah2		Srsf5
Srsf10		Zfyve1
Pnrc2		Rbm25
E2f2		Psen1
Zfp46		Rhob
Alpl		Acot1
Eif4g3		Pnma1
Kif17		C130039O16Rik
Atp13a2		Lin52
Arhgef19		Npc2
Agtrap		Isca2
Apitd1		Ylpm1
Spsb1		Dlst
Gm5506		Eif2b2
Park7		Tmed10
Per3		0610007P14Rik
Phf13		Ttll5
Megf6		Angel1
Pank4		6430527G18Rik
Gnb1		2310044G17Rik
Acap3		Ahsa1
Sdf4		Laptm4a
Agrn		Ttc32
Nbn		Sel1l
Ttpa		Ptcd2
Ndufaf4		Mccc2
Ankrd6		Smn1
Rragd		Rad17
Cnr1		Taf9
Slc35a1		Mrps36
Plag1		Ccnb1
Chchd7		Slc30a5
B230312A22Rik		Nln
Tbc1d2		Sgtb
Abca1		2410002O22Rik
Ctnnal1		Trim23
Ptpn3		Adamts6
Palm2		Cwc27
Svep1		Srek1ip1
AI314180		Ipo11
Tnc		Dimt1
Cdk5rap2		Zswim6
Tle1		2810008M24Rik
C630043F03Rik		Ndufaf2
Rasef		Ercc8
Frmd3		Depdc1b
Nfib		Plk2
Ttc39b		Gpbp1
Cdkn2a		Slc38a9
Slc10a6		Skiv2l2
Aff1		Dhx29
Lrrc8b		Ccno
Pgam5		Pelo
Git2		Gm7120
Sirt4		Heatr1
Pxn		Lgals8
Cit		Ggps1
Suds3		Arid4b
Pebp1		Mrpl32
Fbxo21		Psma2
Hrk		5033411D12Rik
Atxn2		2810021B07Rik
Sh2b3		1600012F09Rik
Pptc7		Amph
Arpc3		Trim27
Psmd9		Zscan12
Vps37b		Zfp389
Tmed2		Hist1h2bl
Tctn2		Hist1h2ai
Scarb1		Hist1h2bm
Bri3bp		Hist1h2ak
Glt1d1		Hist1h2bn
Gbas		Hist1h1b
2410018M08Rik		Hist1h2an
Vkorc1l1		Hist1h2bp
Gusb		Zfp184
Limk1		Hist1h4i
Wbscr27		Abt1
Fzd9		Hist1h4h
Rabl5		Gmnn
4933404O12Rik		BC005537
Ap1s1		Acot13
Serpine1		Tdp2
Ppp1r35		Mrs2
Cops6		A330102I10Rik
Fam20c		Wrnip1
Heatr2		Ripk1
Get4		Bphl
Gpr30		Psmg4
Gna12		Rpp40
Foxk1		Asb13
2810453I06Rik		Ssr1
Usp42		Muted
Arpc1b		Eef1e1
Usp12		Pak1ip1
Gm15408		Tmem14c
N4bp2l2		BC024659
Pds5b		Nedd9
Gnai1		Tbc1d7
Fam185a		Gfod1
Dnajc2		Ccdc90a
Psmc2		Mylip
Nupl2		Nup153
Tmub1		Kif13a
Galnt11		Tpmt
Actr3b		Kdm1b
Dpysl5		Zfp169
Emilin1		Ninj1
Khk		Bicd2
Yes1		Ippk
Fgfr3		Nol8
Zfyve28		Iars
Ccdc96		Cks2
Man2b2		Secisbp2
Fbxl5		Gadd45g
Qdpr		Nfil3
Lap3		Sfxn1
Fam184b		Thoc3
Dhx15		Arl10
9230114K14Rik		Nop16
Tbc1d19		Higd2a
Rell1		Rnf44
5830416I19Rik		Zfp346
Tbc1d1		Lman2
Klf3		Grk6
N4bp2		Prr7
Limch1		Pdlim7
Tec		Ddx41
Sgcb		Tmed9
Scfd2		B4galt7
Pdgfra		Caml
Hopx		Ddx46
Adam22		B230219D22Rik
Dbf4		Txndc15
Slc25a40		Pcbd2
Grsf1		Smad5
Mthfd2l		Hnrnpa0
Shroom3		Rmi1
Prkg2		Isca1
Pdzrn3		Gas1
1700054K19Rik		Fancc
Irak2		0610007P08Rik
Plxnd1		Zfp367
March8		Cdk20
Zfp239		A530054K11Rik
Fbxl14		Zfp493
Cecr6		Mtrr
Cecr2		Fastkd3
Leprel2		Srd5a1
Zfp384		Nsun2
Gm10069		BC018507
Csda		Gm20554
Ddx47		Irx2
Rerg		Lpcat1
5330439B14Rik		Clptm1l
Cmas		Trip13
Sox5		Brd9
4933425H06Rik		Pdcd6
Kras		Sdha
Gm15706		Rhobtb3
Bhlhe41		Rfesd
Tm7sf3		Arsk
Rps4y2		Ttc37
4833442J19Rik		Polr3g
2810474O19Rik		Mblac2
Mdfic		Cetn3
St7		Tmem161b
Atp6v1f		Ccnh
Mtpn		Rasa1
Zc3hav1l		Wdr37
1110001J03Rik		Idi1
Klrg2		Gtpbp4
Dennd2a		Zcchc9
Braf		Papd4
Agk		Jmy
Zfp786		F2r
Zfp862		Polk
Ccdc126		Col4a3bp
Mpp6		Hmgcr
Hoxa5		Enc1
Znrf2		Utp15
Aqp1		Ankra2
Adcyap1r1		Fcho2
Grid2		Commd6
Smarcad1		Cln5
A930038C07Rik		Mycbp2
Prdm5		Ednrb
Mrpl35		Gpr180
Kcmf1		Uggt2
Mios		Mbnl2
Smyd5		Rap2a
Egr4		A330035P11Rik
Dusp11		Tm9sf2
Pcbp1		2610035F20Rik
1600020E01Rik		Pcca
Cnbp		Tmtc4
H1fx		3830406C13Rik
Ruvbl1		Top2b
Mgll		Rarb
Gm15612		Nr1d2
Chchd6		Rpl15
Suclg2		Mrps16
Frmd4b		Sec24c
Ints4		Fut11
Ucp2		Vcl
Mrpl48		Ap3m1
P2ry2		Adk
Clpb		Myst4
Numa1		Rps24
Dennd5a		Fam116a
Mical2		Arf4
Gde1		Pde12
6330503K22Rik		Appl1
Polr3e		Selk
Zkscan2		Actr8
Nupr1		Tkt
Kctd13		Nek4
Zfp768		2010107H07Rik
Zfp747		Nisch
1700008J07Rik		Phf7
Zfp668		Bap1
Zfp324		Capn7
Mcmbp		Mettl6
Chmp2a		Eaf1
Plekha1		Hacl1
Mgmt		Btd
Bnip3		Ankrd28
E030019B06Rik		Dph3
Ifitm2		Oxnad1
Ptdss2		Timm23
Tmem80		Parg
Pddc1		Ercc6
Cd151		Fam35a
Tnfrsf22		Wapal
Mrgpre		Ghitm
Mrgprf		Tspan14
Prr24		Gmfb
Ap2s1		Cgrrf1
Gng8		Wdhd1
Irf2bp1		Socs4
Dmwd		Mapk1ip1l
Plaur		Parp2
Zfp526		Mettl17
Lipe		Ndrg2
Atp5sl		Rnase13
Adck4		Hnrnpc
Blvrb		Mrpl52
Fbl		Prmt5
Eid2		Haus4
Eid2b		Jub
Plekhg2		Cdh24
Sipa1l3		Pabpn1
Sdhaf1		Ngdn
Arhgap33		Psme2
Psenen		Rnf31
U2af1l4		Ipo4
Gramd1a		Tm9sf1
Cebpa		Nedd8
Ccdc123		Gmpr2
Isoc2a		Tinf2
Zfp524		Cenpj
1700008O03Rik		Mphosph8
Rras		Pspc1
Fcgrt		F630043A04Rik
Ccdc155		Mrp63
Sec1		Zdhhc20
Nomo1		Mtmr6
Zfp667		Spata13
Pcsk6		Ebpl
Synm		6330409N04Rik
Klhl25		Fam124a
Aen		Wdfy2
Pex11a		Pinx1
Wdr93		Hmbox1
Vps33b		Ints9
Prc1		Esco2
Unc45a		Dpysl2
Mex3b		Gm5464
Fam108c		Bnip3l
Grm5		Ppp2r2a
Crebzf		Cdca2
Ankrd42		Kctd9
Hsd11b2		Slc25a37
Psmb10		Chmp7
Zfp90		Polr3d
Terf2		Nudt18
Wdr59		Lpar6
Ankrd10		Med4
1700030J22Rik		Zc3h13
Fam92b		Gm4285
Cox4nb		1200011I18Rik
Cox4i1		Nufip1
Map1lc3b		Akap11
Zcchc14		Naa16
Slc7a5		Sugt1
Zfpm1		Flnb
Rnf166		Tdrd3
Ankrd11		Abhd6
2810013P06Rik		Rpp14
Zfp828		Pdhb
Gins4		Atf1
Ppapdc1b		Letmd1
Hgsnat		Csrnp2
Fnta		Tfcp2
Erlin2		C330013E15Rik
Prosc		Dazap2
Eif4ebp1		9430023L20Rik
Rnf122		Eif4b
Pex11c		Spryd3
Mtnr1a		Mfsd5
Acsl1		Espl1
Wwc2		Myg1
Hmgb2		Aaas
Cpe		Sp1
1700125H03Rik		Tarbp2
Pbx4		Atf7
Gatad2a		Atp5g2
2310045N01Rik		Cbx5
Uba52		Pde1b
Pgpep1		Ppp1r1a
Jund		Brix1
Pik3r2		Rad1
2010320M18Rik		Adamts12
Kcnn1		Tars
Ccdc124		Sub1
Mtap1s		Mtmr12
Glt25d1		6030458C11Rik
Rbmxl1		Drosha
Zfp330		Zfp622
Lphn1		Fam105b
Trmt1		Dap
Nfix		Ropn1l
Rnaseh2a		Cct5
Junb		Fam173b
N4bp1		Mtdh
Papd5		Laptm4b
Gtl3		Rpl30
Rab6b		Hrsp12
Trf		Pop1
Topbp1		Osr2
Nek11		Pabpc1
Acy1		Zfp706
Abhd14a		Rrm2b
Camkv		Azin1
6230427J02Rik		Atp6v1c1
Dag1		Slc25a32
Prkar2a		Dcaf13
Dhx30		AW549877
Scap		A630020A06
Nbeal2		Ebag9
Gpd1l		Utp23
Golga4		Dscc1
Xylb		Mrpl13
Exog		Mtbp
C85492		Derl1
Tmem158		9130401M01Rik
Lztfl1		Zhx1
Zfp317		Atad2
Zfp846		D15Ertd621e
Eif3g		Tmem65
S1pr2		Mtss1
Keap1		Sqle
Kank2		Trib1
Bbs9		Zfat
Ddx25		Peg13
Tbrg1		Chrac1
4930546K05Rik		Gm628
Tbcel		4930572J05Rik
Grik4		Top1mt
Mcam		Zc3h3
Bcl9l		Eef1d
Phldb1		Tigd5
Ift46		Zfp623
Sik3		Scrib
Cadm1		Grina
Zbtb16		Exosc4
Ppp2r1b		Sharpin
Acat1		Maf1
Cul5		Fam203a
Acsbg1		Hsf1
Ube2q2		Dgat1
1700017B05Rik		Fbxl6
Csk		Vps28
Tle3		Tonsl
Anp32a		Kifc2
Smad3		Zfp251
Smad6		Zfp647
Dennd4a		Myh9
Ptplad1		Txn2
Dpp8		Foxred2
Clpx		Eif3d
Plekho2		Wdr70
Vps13c		Kctd17
Fam81a		Gga1
Myo1e		Triobp
Dcun1d5		Ankrd54
Zfp280d		Polr2f
Rfx7		Pla2g6
Nedd4		Maff
Prtg		Ddx17
Onecut1		4933432B09Rik
Lysmd2		Cby1
Scg3		Sun2
Tmem123		Gm16576
Mto1		Cbx6
Slc17a5		Tab1
Irak1bp1		Smcr7l
Ube2cbp		Atf4
Nt5e		Rps19bp1
9430037G07Rik		Nup155
Pcolce2		4930483J18Rik
Atp1b3		St13
Rasa2		Rbx1
Spsb4		Rangap1
Enox		Phf5a
Uprt		Pmm1
Mid1ip1		Pppde2
Atp7a		Xrcc6
Med14		Ccdc134
Gm14634		Cenpm
Timm8a1		1500032L24Rik
Prps1		Ndufa6
Kcne1l		Poldip3
Fam120c		Cyb5r3
Hsd17b10		Ttll12
Rragb		Samm50
Ubqln2		Nup50
Prdx4		Fam118a
Rps6ka3		Atxn10
Eif1ax		2210021J22Rik
Mtap7d2		Trmu
Siah1b		Tbc1d22a
Gemin8		Zbed4
Prps2		Alg12
Rbm10		Creld2
A230072C01Rik		Pim3
Slc25a5		Mlc1
Mcts1		Hdac10
Zdhhc9		Fam116b
Hs6st2		Lmf2
Htatsf1		Chkb
Cd99l2		Shank3
Cetn2		Rabl2
Nsdhl		Skp2
Emd		Lmbrd2
Atp6ap1		Kif21a
Fam50a		Gxylt1
Plxna3		Pus7l
Slc10a3		Irak4
Fundc2		Ano6
Mtcp1		Scaf11
Brcc3		Slc38a2
Praf2		Ddx23
Slc35a2		Arf3
Prkx		Rhebl1
Tbc1d25		Lmbr1l
Ftsj1		Tuba1b
Gyk		Tuba1a
Eif2s3x		Troap
Fam123b		Tmbim6
Eda2r		Nckap5l
Igbp1		Racgap1
Foxo4		Socs1
Rgag4		Litaf
Pin4		Zc3h7a
		Rsl1d1
		Ercc4
		Rrn3
		0610037P05Rik
		Mcm4
		Prkdc
		Yars2
		Top3b
		Ppm1f
		Mapk1
		Sdf2l1
		Ube2l3
		Hic2
		Crkl
		Lztr1
		Thap7
		4930451C15Rik
		Klhl22
		Dgcr2
		Slc25a1
		Prodh
		Zdhhc8
		Ranbp1
		Gnb1l
		Hira
		Klhl24
		Yeats2
		Abcc5
		Eif2b5
		Ap2m1
		Alg3
		Ece2
		Psmd2
		Polr2h
		Ephb3
		2510009E07Rik
		1300002E11Rik
		Tmem41a
		Senp2
		Tra2b
		Tbccd1
		Dnajb11
		A230028O05Rik
		Il1rap
		Opa1
		4632428C04Rik
		Atp13a3
		Lsg1
		AI480653
		Pigz
		Senp5
		Pigx
		1500031L02Rik
		Ubxn7
		Tctex1d2
		Pcyt1a
		Tfrc
		1700021K19Rik
		Fyttd1
		Rpl35a
		Ptplb
		Sec22a
		Pdia5
		Sema5b
		Hspbap1
		Kpna1
		Fam162a
		Zfp263
		Gtf2e1
		Rabl3
		Lrrc58
		Adprh
		Zfp597
		Nat15
		1700037C18Rik
		Cluap1
		Qtrtd1
		2610015P09Rik
		Naa50
		BC027231
		Slc35a5
		Atg3
		Plcxd2
		Dnaja3
		Nmral1
		Fam100a
		Ift57
		Cd47
		Glyr1
		Bbx
		Ubn1
		Cblb
		Alcam
		Nfkbiz
		Cep97
		Pcnp
		Rg9mtd1
		Tfg
		Tomm70a
		Nit2
		Tbc1d23
		Cpox
		Cldnd1
		Nsun3
		Gbe1
		Hspa13
		Mettl22
		Mrpl39
		Jam2
		N6amt1
		Ltn1
		Rwdd2b
		B130034C11Rik
		Bach1
		1810013L24Rik
		Sod1
		Scaf4
		2610039C10Rik
		1110004E09Rik
		Synj1
		Ifnar2
		Ifnar1
		Gart
		Son
		Donson
		Itsn1
		Atp5o
		Setd4
		Dopey2
		Morc3
		Chaf1b
		Pigp
		Dscr3
		Ets2
		Psmg1
		Hmgn1
		Wrb
		Prdm15
		Zfp295
		A630089N07Rik
		Agpat4
		Map3k4
		4732491K20Rik
		Mrpl18
		Acat2
		Wtap
		Sod2
		Fam120b
		Pdcd2
		Riok2
		Lnpep
		Ppp2r1a
		Zfp53
		Zfp948
		Zfp213
		Zfp13
		Flywch1
		Amdhd2
		1600002H07Rik
		Rnps1
		Eci1
		E4f1
		Pgp
		2610019E17Rik
		Zfp598
		Tbl3
		Fahd1
		Hagh
		Nubp2
		Hn1l
		Telo2
		BC003965
		Ube2i
		Fbxl16
		Fam195a
		0610011F06Rik
		Axin1
		Itfg3
		Luc7l
		Ergic1
		Atp6v0e
		A930001N09Rik
		Kifc5b
		Zbtb9
		2900010M23Rik
		Lemd2
		AI413582
		D17Wsu92e
		Snrpc
		Zfp523
		Rpl10a
		Fkbp5
		Srpk1
		Srsf3
		Mtch1
		Rnf8
		Zfand3
		Glo1
		Scaf8
		Wdr4
		Ndufv3
		Pknox1
		U2af1
		Akap8
		Akap8l
		Cyp4f41-ps
		Zfp472
		Zfp81
		Hnrnpm
		Rab11b
		Rps28
		Ndufa7
		Cd320
		Kifc1
		BC051226
		Daxx
		Rgl2
		H2-Ke2
		Wdr46
		Rnf5
		Ppt2
		Stk19
		Dom3z
		Skiv2l
		Rdbp
		Neu1
		Lsm2
		Vars
		Ddah2
		Bag6
		Prrc2a
		Nfkbil1
		1700102H20Rik
		Vars2
		Mrps18b
		Gnl1
		Trim39
		Znrd1
		Znrd1as
		Cenpq
		Mut
		Tnfrsf21
		Cdc5l
		Aars2
		1600014C23Rik
		Gtpbp2
		Polh
		Gm88
		BC048355
		Rrp36
		Klhdc3
		Pex6
		Cnpy3
		2310039H08Rik
		Rpl7l1
		Tbcc
		Ubr2
		Med20
		Foxp4
		Nfya
		AI314976
		Tbc1d5
		Sgol1
		Zdhhc14
		Zfp119b
		Ccdc94
		D17Wsu104e
		Fem1a
		Ticam1
		Uhrf1
		Kdm4b
		Safb2
		Safb
		Lonp1
		Ranbp3
		Vmac
		Ndufa11
		Dus3l
		Clpp
		Alkbh7
		Gtf2f1
		Khsrp
		Gtf2h5
		Vapa
		Ralbp1
		Ddx11
		Myl12a
		Smchd1
		Ndc80
		Ypel5
		Rps6ka2
		Dpy30
		Spast
		Birc6
		Ttc27
		Fam98a
		Strn
		2410091C18Rik
		Atl2
		Hnrpll
		Srsf7
		Cox7a2l
		Zfp36l2
		Thada
		Brp44l
		Lrpprc
		1700106N22Rik
		Srbd1
		Cript
		Mcfd2
		Calm2
		Msh2
		Klraq1
		6530411M01Rik
		Mettl4
		2700099C18Rik
		2610044O15Rik
		4930452A19Rik
		Snrpd1
		Taf4b
		Rnf138
		Fam59a
		Mapre2
		Zfp191
		Slc39a6
		Elp2
		Slc25a46
		Sft2d3
		Iws1
		Map3k2
		Ercc3
		Stard4
		Gm10549
		2410004N09Rik
		Epb4.1l4a
		Srp19
		Fam53c
		Etf1
		Hspa9
		Sil1
		Matr3
		Spata24
		0610010O12Rik
		Hbegf
		Ankhd1
		Ik
		Hars
		Hars2
		Diap1
		Hdac3
		Rnf14
		Spry4
		Arhgap26
		Lars
		Tcerg1
		Dcp2
		9430020K01Rik
		Fem1c
		Commd10
		Sema6a
		Dtwd2
		Zfp438
		Srfbp1
		Sncaip
		Csnk1g3
		Gramd3
		Aldh7a1
		Lmnb1
		March3
		Arhgap12
		Dctn4
		Rbm22
		Rps14
		Tcof1
		Camk2a
		Hmgxb3
		Slc26a2
		Csnk1a1
		Pcyox1l
		Txnl1
		Nars
		Lman1
		Impa2
		Afg3l2
		Slmo1
		Rab18
		Cep76
		Psmg2
		Ptpn2
		Poli
		Mbd2
		Me2
		Cxxc1
		Mbd1
		Acaa2
		Ier3ip1
		Katnal2
		Pias2
		Atp5a1
		5430411K18Rik
		Slc14a2
		Adnp2
		Txnl4a
		Pqlc1
		Ctdp1
		Cyb5
		1700034H14Rik
		Ccny
		Fth1
		Fads2
		Fads1
		Fen1
		Syt7
		Vps37c
		Tmem109
		Osbp
		Zfp91
		Tle4
		Psat1
		Cep78
		C130060C02Rik
		Vps13a
		Zfand5
		1110059E24Rik
		Fam108b
		Apba1
		Fxn
		D19Bwg1357e
		C030016D13Rik
		A930007I19Rik
		C030046E11Rik
		Ermp1
		9930021J03Rik
		Gldc
		Minpp1
		Atad1
		Mtl5
		Stambpl1
		Ppp6r3
		Ppp1r3c
		Tnks2
		Btaf1
		1810055G02Rik
		Kif11
		Suv420h1
		5730455O13Rik
		Chka
		Ndufs8
		Nudt8
		Ndufv1
		Gstp1
		Aldh18a1
		Tctn3
		Cdk2ap2
		Gm19424
		Arhgap19
		Frat1
		Rrp12
		Pgam1
		Exosc1
		Ubtd1
		Pi4k2a
		Avpi1
		Pold4
		Got1
		Slc25a28
		BC037704
		Erlin1
		Scd1
		Mrpl43
		Peo1
		Sfxn3
		Btrc
		Mgea5
		Lrfn4
		Pprc1
		Nolc1
		Rce1
		2310034G01Rik
		Arl3
		Sfxn2
		2010012O05Rik
		Cnnm2
		Pcgf6
		Pdcd11
		Rbm4b
		Sfr1
		Rbm4
		Gsto1
		Itprip
		Rbm14
		Zdhhc24
		Dpp3
		Slc29a2
		Klc2
		Sf3b2
		Xpnpep1
		Banf1
		Eif1ad
		Shoc2
		Mus81
		Zdhhc6
		Vti1a
		Gm962
		Rnaseh2c
		Rela
		Pcnxl3
		Adrb1
		Map3k11
		Sssca1
		B230217O12Rik
		Fam160b1
		Trub1
		Atrnl1
		Dpf2
		Eno4
		Pola2
		Fau
		2700078E11Rik
		Cdca5
		Prdx3
		Grk5
		Sac3d1
		Arl2
		Ehd1
		Men1
		Sf1
		Fkbp2
		Stip1
		Otub1
		Cox8a
		Naa40
		Atl3
		Slc3a2
		Wdr74
		Stx5a
		Nxf1
		Zbtb3
		Ttc9c
		Hnrnpul2
		Ubxn1
		AI462493
		1810009A15Rik
		Ganab
		Mta2
		Tut1
		Eef1g
		Asrgl1
		Incenp
		Pign
		2310035C23Rik
		LOC626049
		Phlpp1
		Bcl2
		Kdsr
		Vps4b
		Tsn
		Ralb
		Tmem185b
		Epb4.1l5
		Ptpn4
		Tmem177
		Ddx18
		Actr3
		Slc35f5
		Ccnt2
		Zranb3
		Ubxn4
		Mcm6
		Dars
		Mapkapk2
		Srgap2
		Slc41a1
		Nucks1
		Elk4
		Tmcc2
		Rbbp5
		Ppp1r15b
		Snrpe
		Zbed6
		Btg2
		Lactb2
		Cyb5r1
		Adipor1
		Rabif
		Ube2t
		Arl8a
		Timm17a
		Ipo9
		Csrp1
		Tmem9
		Kif21b
		5730559C18Rik
		Camsap2
		Zfp281
		Zbtb41
		Aspm
		Trove2
		Uchl5
		Rgs2
		Ivns1abp
		1200016B10Rik
		1190005F20Rik
		Edem3
		1700025G04Rik
		Glt25d2
		Rgl1
		Arpc5
		Lamc1
		Dhx9
		Glul
		Ier5
		Cep350
		Soat1
		Rpl7
		Mrps14
		Cacybp
		Rc3h1
		Dars2
		Cenpl
		Klhl20
		Prdx6
		AI848100
		Mettl13
		Vamp4
		Prrc2c
		Gorab
		Ube2w
		2810422O20Rik
		Slc19a2
		Blzf1
		Nme7
		Tceb1
		D030040B21Rik
		Tmem70
		Tiprl
		Dcaf6
		Brp44
		Mpzl1
		Creg1
		Tmco1
		Aldh9a1
		Pbx1
		Hsd17b7
		Uap1
		Dusp12
		Ppox
		Usf1
		Alyref2
		Vangl2
		Dcaf8
		Atp1a2
		Pigm
		Fh1
		Adss
		Fam36a
		Smyd3
		Tfb2m
		Cnst
		Ahctf1
		Parp1
		H3f3a
		Pycr2
		Ephx1
		Nvl
		Cnih4
		Cnih3
		Lbr
		Degs1
		Trp53bp2
		1700056E22Rik
		Dusp10
		Eprs
		Lyplal1
		Tgfb2
		Rrp15
		Cenpf
		Rps6kc1
		Angel2
		Vash2
		Tatdn3
		Nsl1
		Atf3
		Dtl
		Ints7
		Nek2
		Diexf
		Cr1l
		Lmbrd1
		Gm13363
		Prim2
		1700001G17Rik
		Bag2
		Zfp451
		Ccdc115
		Imp4
		Uggt1
		4632411B12Rik
		Ankrd39
		Cox5b
		Actr1b
		Tmem131
		6330578E17Rik
		Unc50
		Tsga10
		Mitd1
		Mrpl30
		Txndc9
		D1Bwg0212e
		Mrps9
		Tgfbrap1
		AI597479
		1500015O10Rik
		Uxs1
		Tpp2
		1700029F09Rik
		Kdelc1
		Ercc5
		Wdr75
		Slc39a10
		Mrpl15
		Tcea1
		Obfc2a
		Gls
		Hibch
		Pms1
		Ormdl1
		Sf3b1
		Coq10b
		Hspd1
		Hspe1
		Mob4
		Mars2
		Aox1
		Bzw1
		Clk1
		Ppil3
		Trak2
		Stradb
		Gm973
		Wdr12
		Nbeal1
		Cyp20a1
		Abi2
		Klf7
		Creb1
		Mettl21a
		2810408I11Rik
		Idh1
		Pikfyve
		Acadl
		Bard1
		Atic
		Fn1
		Apol7d
		Xrcc5
		Smarcal1
		Rpl37a
		Igfbp2
		Arpc2
		Aamp
		Pnkd
		Rqcd1
		Bcs1l
		Ttll4
		1810031K17Rik
		Fam134a
		Zfand2b
		Abcb6
		Atg9a
		Dnajb2
		Dnpep
		Gmppa
		Obsl1
		Pax3
		Farsb
		Utp14b
		Wdfy1
		Mrpl44
		Cul3
		Armc9
		C130036L24Rik
		Dis3l2
		Eif4e2
		Sh3bp4
		Cops8
		Rab17
		Ube2f
		Hes6
		Per2
		Ndufa10
		Myeov2
		Dusp28
		Capn10
		Kif1a
		Sned1
		Pask
		Ppp1r7
		Hdlbp
		Sept2
		St8sia4
		Ppip5k2
		Gin1
		Kin
		Commd9
		Trim44
		Cd44
		Pdhx
		Apip
		Cat
		Abtb2
		Nat10
[truncated: 2,233 more rows]
